# Supplementary material for: Exploring the Plasticity of Diet on Gut Microbiota and Its Correlation with Gut Health
Source: Nutrients. 2023 Aug 4;15(15):3460. doi: 10.3390/nu15153460 (PMC10420685; doi:10.3390/nu15153460)
Supplement: Supplementary file 1 [file nutrients-15-03460-s001.zip]

Archive with 1 entries (1 files):
- nutrients-2483434-supplementary.pdf
